# Supplementary material for: The telomere-to-telomere genome of Pucai ([image]) (Typha angustifolia L.): a distinctive semiaquatic vegetable with lignin and chlorophyll as quality characteristics
Source: Hortic Res. 2025 Mar 11;12(7):uhaf079. doi: 10.1093/hr/uhaf079 (PMC12058305; doi:10.1093/hr/uhaf079)
Supplement: Web_Material_uhaf079 [file web_material_uhaf079.zip]

Archive with 2 entries (2 files):
- Supplemental Tables.xlsx
- Supplementary Figures.docx
