# Supplementary material for: The telomere-to-telomere genome of Pucai ([image]) (Typha angustifolia L.): a distinctive semiaquatic vegetable with lignin and chlorophyll as quality characteristics
Source: Hortic Res. 2025 Mar 11;12(7):uhaf079. doi: 10.1093/hr/uhaf079 (PMC12058305; doi:10.1093/hr/uhaf079)
Supplement: Web_Material_uhaf079 [file web_material_uhaf079.zip › Supplemental Tables.xlsx]

## Sheet: Supplemental Table S1
Table S1 Results of K-mer analysis data.
Parameter	Value
K-mer	19
K-mer number	17842584560
K-mer depth	78.2
Estimated genome size (Mb)	228.08
Data size (clean data) (Gb)	21.17
Depth	92.83
Heterozygous ratio (%)	0.43
Duplication ratio (%)	30.55

## Sheet: Supplemental Table S2
Table S2 Statistics of ONT Ultra-long sequencing data.
Rank	Flag	TotalBase	TotalReads	MaxLenth	AvgLenth	N50	L50	N90	L90	meanQ
>0	all	24212878148	250043	1644624	96834.9	100001	86968	63500	209453	11.52
>0	pass	23140678155	239270	564359	96713.7	100001	83094	63227	200376	11.79
>0	fail	1072199993	10773	1644624	99526.6	100006	3874	68044	9121	5.39
>10000	all	24212878148	250043	1644624	96834.9	100001	86968	63500	209453	11.52
>10000	pass	23140678155	239270	564359	96713.7	100001	83094	63227	200376	11.79
>10000	fail	1072199993	10773	1644624	99526.6	100006	3874	68044	9121	5.39
>20000	all	24212878148	250043	1644624	96834.9	100001	86968	63500	209453	11.52
>20000	pass	23140678155	239270	564359	96713.7	100001	83094	63227	200376	11.79
>20000	fail	1072199993	10773	1644624	99526.6	100006	3874	68044	9121	5.39
>30000	all	24212878148	250043	1644624	96834.9	100001	86968	63500	209453	11.52
>30000	pass	23140678155	239270	564359	96713.7	100001	83094	63227	200376	11.79
>30000	fail	1072199993	10773	1644624	99526.6	100006	3874	68044	9121	5.39
>40000	all	24212878148	250043	1644624	96834.9	100001	86968	63500	209453	11.52
>40000	pass	23140678155	239270	564359	96713.7	100001	83094	63227	200376	11.79
>40000	fail	1072199993	10773	1644624	99526.6	100006	3874	68044	9121	5.39
>50000	all	24212878148	250043	1644624	96834.9	100001	86968	63500	209453	11.52
>50000	pass	23140678155	239270	564359	96713.7	100001	83094	63227	200376	11.79
>50000	fail	1072199993	10773	1644624	99526.6	100006	3874	68044	9121	5.39
>60000	all	22916213569	227669	1644624	100656	103198	80585	67162	191583	11.49
>60000	pass	21844013576	216896	564359	100712	103365	76716	67117	182463	11.79
>60000	fail	1072199993	10773	1644624	99526.6	100006	3874	68044	9121	5.39
>70000	all	19754024086	178886	1644624	110428	111555	65847	76782	151924	11.49
>70000	pass	18822522622	170250	564359	110558	111793	62660	76818	144567	11.79
>70000	fail	931501464	8636	1644624	107863	107148	3195	75992	7359	5.41
>80000	all	16895795530	140656	1644624	120121	119827	53483	86518	120343	11.5
>80000	pass	16114090889	134025	564359	120232	120019	50965	86564	114659	11.8
>80000	fail	781704641	6631	1644624	117886	115919	2522	85750	5686	5.42
>90000	all	14347846390	110614	1644624	129711	128466	43211	96231	95192	11.5
>90000	pass	13698175600	105542	564359	129789	128649	41240	96283	90821	11.8
>90000	fail	649670790	5072	1644624	128090	125045	1974	95487	4372	5.44
>100000	all	12106472227	86968	1644624	139206	137146	34761	106113	75211	11.51
>100000	pass	11570350317	83094	564359	139244	137249	33228	106155	71859	11.8
>100000	fail	536121910	3874	1644624	138390	134305	1535	105453	3352	5.44
>110000	all	10162508002	68423	1644624	148525	145764	27878	115693	59414	11.52
>110000	pass	9721107584	65453	564359	148520	145860	26685	115723	56837	11.79
>110000	fail	441400418	2970	1644624	148620	143819	1194	115143	2578	5.45
>120000	all	8420839139	53257	1644624	158117	154927	22081	125633	46398	11.51
>120000	pass	8059343029	50984	564359	158076	154974	21157	125665	44420	11.78
>120000	fail	361496110	2273	1644624	159039	153575	925	124944	1978	5.45
>130000	all	6963526795	41582	1644624	167465	163268	17498	135399	36331	11.51
>130000	pass	6672567976	39874	564359	167341	163295	16796	135386	34843	11.77
>130000	fail	290958819	1708	1644624	170351	162738	702	135926	1489	5.46
>140000	all	5698592901	32201	1644624	176969	172290	13724	145319	28204	11.52
>140000	pass	5460374446	30884	564359	176803	172334	13180	145338	27055	11.77
>140000	fail	238218455	1317	1644624	180880	171604	544	144998	1150	5.48
>150000	all	4668490977	25086	1644624	186099	180868	10805	155029	22025	11.51
>150000	pass	4472923777	24064	564359	185876	180874	10382	155035	21131	11.77
>150000	fail	195567200	1022	1644624	191357	180793	423	154697	894	5.49
>160000	all	3760571407	19223	1644624	195629	189775	8352	164475	16904	11.5
>160000	pass	3603247765	18448	564359	195319	189701	8032	164508	16227	11.75
>160000	fail	157323642	775	1644624	202998	191144	320	163714	678	5.49
>170000	all	3005872586	14638	1644624	205347	198813	6407	174533	12893	11.5
>170000	pass	2881240348	14062	564359	204895	198586	6171	174555	12390	11.74
>170000	fail	124632238	576	1644624	216375	205218	237	173589	504	5.49
>180000	all	2380403417	11060	1644624	215226	208258	4869	184241	9753	11.47
>180000	pass	2279425239	10620	564359	214635	207972	4689	184215	9369	11.72
>180000	fail	100978178	440	1644624	229496	217087	181	185374	385	5.47
>190000	all	1871534376	8305	1644624	225350	218109	3674	194189	7331	11.46
>190000	pass	1790515316	7973	564359	224572	217798	3539	194173	7041	11.71
>190000	fail	81019060	332	1644624	244033	228573	136	194880	290	5.44
>200000	all	1459955394	6191	1644624	235819	228569	2752	204357	5469	11.42
>200000	pass	1392335920	5928	564359	234874	228293	2646	204264	5239	11.69
>200000	fail	67619474	263	1644624	257108	237236	107	207289	230	5.43

## Sheet: Supplemental Table S3
Table S3 Statistics of PacBio HiFi sequencing data.
Parameter	Value
HiFi reads	1612057
Total bases (Gb)	25.44
HiFi read length (bp)	15781
HiFi read length N50 (bp)	15738

## Sheet: Supplemental Table S4
Table S4 Statistics of next-generation sequencing data.
Parameter	Raw data	Clean data
Number of reads	152093734	152081990
Number of bases	22814060100	21173003452
GC content (%)	38.95	37.91
Q20 (%)	98.83	98.82
Q30 (%)	95.65	95.59

## Sheet: Supplemental Table S5
Table S5 Statistics of Hi-C sequencing data.
Parameter	Value
Raw reads	313002538
Raw bases	46950380700
Clean reads	313002538
Clean bases	46387779850
Q20 (%)	0.98315
Q30 (%)	0.94357

## Sheet: Supplemental Table S6
Table S6 Centromeres and telomeric regions in TaT2T genome.
Chr ID	Chr Len	CE Start	CE End	CE Len	UpTel Start	UpTel End	DownTel Start	DownTel End	UpTel Count	DownTel Count
Chr1	11542817	11066259	11067782	1523	1	18240	11522824	11542817	2228	2740
Chr2	10127628	7584256	7599356	15100	1	19991	10107639	10127628	2289	2715
Chr3	8761117	5574558	5592957	18399	1	12394	8741120	8761117	1339	2748
Chr4	11133259	9483834	9493537	9703	1	18193	11115322	11133259	2351	2530
Chr5	8573876	1331928	1547689	215761	1	19999	8553877	8573876	1671	2455
Chr6	10336008	5942239	6012928	70689	1	17485	10316014	10336008	2012	2776
Chr7	18613672	12699386	12702539	3153	1	19995	18593677	18613672	1221	2736
Chr8	17878715	10929099	10960054	30955	1	17954	17858719	17878715	2241	2772
Chr9	13093952	9244779	9260892	16113	1	19588	13075821	13093952	1601	2473
Chr10	13231702	9928454	9929613	1159	1	19228	13211703	13231702	1780	2634
Chr11	16455026	3239350	3265464	26114	1	17801	16437988	16455026	2280	2366
Chr12	11484488	7132404	7138150	5746	1	15179	11464494	11484488	1390	2594
Chr13	18295465	4589963	4593826	3863	1	19988	18275852	18295465	1337	1945
Chr14	13732300	12823686	12825921	2235	1	19997	13712304	13732300	2687	2733
Chr15	23737831	13140565	13142677	2112	1	15749	23717836	23737831	2018	2694
Note: Chr ID, chromosome ID; Chr Len, length of the chromosome; CE Start, start position of the centromere; CE End, end position of the centromere; CE Len, predicted length of the centromere region, UpTel Start, start position of the upstream telomere; UpTel End, end position of the upstream telomere; DownTel Start, start position of downstream telomere; DownTel End, end position of downstream te…

## Sheet: Supplemental Table S7
Table S7 Basic statistics of gene structure prediction in TaT2T genome.
Method		Gene number	Average gene length (bp)		Average CDS length (bp)		Average exon per gene		Average exon length (bp)		Average intron length (bp)
Ab initio	GlimmmerHMM	32818	5677.08	1026.7		4.22		243.36		1444.74
	AUGUSTUS	23594	4294.68	1332.12		5.87		227		608.54
Homology-based	Arabidopsis thaliana	30711	8674.66	916.28		4.14		221.19		2468.81
	Rhynchospora tenuis	38081	34762.1	1045.53		3.93		266.16		11514.4
	Juncus effusus	33258	14493.6	924.24		3.99		231.77		4541.67
	Ananas comosus	37144	16605.3	953.28		3.94		241.71		5316.78
	Sparganium stoloniferum	34469	8184.86	987.63		4.06		243.44		2354.34
RNAseq		15792	5829.35	1354.25		6.55		324.88		667.18
Integration		19894	5532.27	1349.07		6.2		291.25		717.08
Final set		22427	4944.65	1268.27		5.74		311.2		662.68

## Sheet: Supplemental Table S8
Table S8 BUSCO assessment of genome annotation of TaT2T genome.
Parameter	Proteins	Percentage (%)
Complete BUSCOs	1582	98
Complete Single-Copy BUSCOs	1563	96.8
Complete Duplicated BUSCOs	19	1.2
Fragmented BUSCOs	2	0.1
Missing BUSCOs	30	1.9
Total BUSCO groups searched	1614	100

## Sheet: Supplemental Table S9
Table S9 Statistics of functional annotation of coding genes in TaT2T genome.
Database	Count	Percentage (%)
All	22427	100
Annotation	21525	95.98
KEGG	9787	43.64
Pathway	5039	22.47
Nr	20782	92.67
Uniprot	20765	92.59
GO	11816	52.69
KOG	168	0.75
Pfam	16964	75.64
InterPro	21309	95.01

## Sheet: Supplemental Table S10
Table S10 Statistics of non-coding RNA annotation results in TaT2T genome.
Type		Copy	Average length(bp)	Total length(bp)	% of genome
miRNA		209	121	25215	0.012181
tRNA		372	75	27896	0.013476
rRNA	rRNA	207	300	62084	0.029993
	18S	21	1700	35692	0.017243
	28S	37	215	7973	0.003852
	5.8S	19	156	2964	0.001432
	5S	130	119	15455	0.007466
snRNA	snRNA	276	116	32115	0.015515
	CD-box	173	101	17443	0.008427
	HACA-box	42	132	5534	0.002673
	splicing	61	150	9138	0.004415
	scaRNA	0	0	0	0

[truncated: 4 more sheets: Supplemental Table S11, Supplemental Table S12, Supplemental Table S13, Supplemental Table S14]
